# Supplementary material for: Deep-Learning-Based Digitization of Protein-Self-Assembly to Print Biodegradable Physically Unclonable Labels for Device Security
Source: Micromachines (Basel). 2023 Aug 28;14(9):1678. doi: 10.3390/mi14091678 (PMC10535045; doi:10.3390/mi14091678)
Supplement: Supplementary file 1 [file micromachines-14-01678-s001.zip]

Archive with 1 entries (1 files):
- micromachines-2416645-supplementary.pdf
